# Supplementary material for: Elucidating the Local Transmission Dynamics of Highly Pathogenic Avian Influenza H5N6 in the Republic of Korea by Integrating Phylogenetic Information
Source: Pathogens. 2021 Jun 2;10(6):691. doi: 10.3390/pathogens10060691 (PMC8230294; doi:10.3390/pathogens10060691)
Supplement: Supplementary file 1 [file pathogens-10-00691-s001.zip]

Archive with 1 entries (1 files):
- pathogens-1228273-supplementary.pdf
